# Supplementary material for: Automated vessel density detection in fluorescein angiography images correlates with vision in proliferative diabetic retinopathy
Source: PLoS One. 2020 Sep 11;15(9):e0238958. doi: 10.1371/journal.pone.0238958 (PMC7485882; doi:10.1371/journal.pone.0238958)
Supplement: S1 Table — The excel table provides the data used for computing the correlation coefficients between estimated vessel density and BCVA/CRT. Specifically, the file includes header and individual rows for each patient that provide the following columns of information: ID Number: participant serial number; BCVA: baseline BCVA value (ETDRS letters); CRT: baseline CRT value in micrometers; VD@R = Value: vessel density estimated from the circular region with radius R pixels, i.e. from pixels (x,y) such that (x-X0)2+(y-Y0)2 ≤ R. This table provides the baseline best-corrected visual acuity, central retinal thickness, and vessel density values at all the different diameter circles centered on the fovea that were measured for each patient. (XLSX) [file pone.0238958.s001.xlsx]

## Sheet: test
ID Number	BCVA	CRT	VD@R=10	VD@R=11	VD@R=12	VD@R=13	VD@R=14	VD@R=15	VD@R=16	VD@R=17	VD@R=18	VD@R=19	VD@R=20	VD@R=21	VD@R=22	VD@R=23	VD@R=24	VD@R=25	VD@R=26	VD@R=27	VD@R=28	VD@R=29	VD@R=30	VD@R=31	VD@R=32	VD@R=33	VD@R=34	VD@R=35	VD@R=36	VD@R=37	VD@R=38	VD@R=39	VD@R=40	VD@R=41	VD@R=42	VD@R=43	VD@R=44	VD@R=45	VD@R=46	VD@R=47	VD@R=48	VD@R=49	VD@R=50	VD@R=51	VD@R=52	VD@R=53	VD@R=54	VD@R=55	VD@R=56
01	70	287	0	0	0	0	0	0	0	0	0	0	0.002	0.01	0.016	0.02	0.023	0.025	0.028	0.03	0.032	0.033	0.033	0.034	0.038	0.042	0.044	0.046	0.047	0.051	0.052	0.053	0.054	0.055	0.057	0.058	0.059	0.06	0.06	0.06	0.06	0.059	0.059	0.06	0.06	0.06	0.061	0.061	0.062
02	71	320	0	0	0	0	0	0	0	0	0	0	0	0	0	0	0.002	0.003	0.003	0.004	0.004	0.004	0.004	0.005	0.006	0.007	0.007	0.008	0.009	0.009	0.009	0.01	0.011	0.012	0.013	0.014	0.015	0.016	0.017	0.018	0.019	0.019	0.019	0.02	0.021	0.023	0.025	0.027	0.028
03	83	220	0	0	0	0	0	0	0	0	0	0	0	0	0	0	0	0	0.001	0.002	0.002	0.003	0.005	0.005	0.007	0.009	0.01	0.011	0.012	0.013	0.014	0.015	0.016	0.017	0.018	0.02	0.022	0.025	0.028	0.03	0.031	0.033	0.035	0.038	0.041	0.043	0.045	0.047	0.05
04	62	320	0	0	0	0	0	0	0	0	0.001	0.002	0.004	0.007	0.009	0.01	0.011	0.012	0.014	0.016	0.018	0.019	0.021	0.024	0.026	0.028	0.031	0.033	0.034	0.035	0.036	0.036	0.037	0.037	0.038	0.038	0.039	0.039	0.039	0.039	0.04	0.041	0.042	0.043	0.045	0.047	0.049	0.05	0.053
05	72	224	0	0	0	0	0	0	0	0	0	0	0	0	0	0	0	0	0.002	0.004	0.005	0.006	0.007	0.008	0.009	0.011	0.012	0.014	0.014	0.015	0.016	0.017	0.017	0.018	0.018	0.019	0.02	0.022	0.023	0.026	0.029	0.029	0.029	0.03	0.03	0.03	0.03	0.031	0.031
06	84	304	0	0	0	0	0	0	0	0	0	0	0	0	0	0	0	0	0	0	0	0	0	0	0	0	0	0	0	0.001	0.001	0.002	0.002	0.002	0.002	0.003	0.003	0.004	0.005	0.006	0.007	0.008	0.008	0.009	0.011	0.013	0.014	0.015	0.016
07	82	293	0	0	0	0	0	0	0	0	0	0	0	0	0	0	0	0	0	0	0	0	0	0	0	0	0.001	0.001	0.001	0.002	0.002	0.002	0.003	0.003	0.003	0.004	0.006	0.007	0.009	0.011	0.012	0.014	0.015	0.016	0.017	0.018	0.019	0.02	0.021
08	94	266	0	0	0	0	0	0	0	0	0	0	0	0	0	0	0	0.002	0.003	0.004	0.006	0.007	0.008	0.009	0.01	0.01	0.012	0.013	0.013	0.015	0.017	0.019	0.021	0.023	0.024	0.027	0.029	0.031	0.034	0.036	0.038	0.039	0.04	0.041	0.042	0.043	0.044	0.045	0.046
09	68	258	0.003	0.018	0.026	0.026	0.025	0.027	0.026	0.025	0.024	0.023	0.022	0.022	0.022	0.024	0.025	0.025	0.026	0.026	0.026	0.026	0.026	0.026	0.025	0.026	0.026	0.027	0.027	0.028	0.028	0.029	0.03	0.031	0.034	0.038	0.041	0.043	0.045	0.049	0.051	0.052	0.054	0.054	0.055	0.057	0.058	0.06	0.06
10	79	255	0	0	0	0	0	0	0	0.001	0.004	0.004	0.006	0.007	0.007	0.008	0.009	0.01	0.011	0.013	0.014	0.016	0.021	0.025	0.028	0.03	0.032	0.033	0.035	0.036	0.037	0.037	0.038	0.04	0.04	0.041	0.041	0.041	0.041	0.041	0.04	0.04	0.039	0.039	0.038	0.037	0.037	0.037	0.036
11	72	336	0	0	0	0	0	0	0	0	0	0	0	0	0	0	0	0	0	0	0	0	0	0	0	0	0.001	0.002	0.003	0.004	0.005	0.006	0.007	0.008	0.009	0.01	0.011	0.012	0.013	0.013	0.013	0.014	0.015	0.016	0.017	0.018	0.02	0.021	0.022
12	84	243	0	0	0	0	0	0	0	0	0	0	0	0	0	0	0	0	0	0	0	0.001	0.001	0.002	0.002	0.003	0.004	0.005	0.007	0.008	0.01	0.014	0.017	0.023	0.025	0.028	0.03	0.032	0.034	0.036	0.037	0.038	0.04	0.041	0.042	0.044	0.046	0.048	0.051
13	67	197	0	0	0	0	0	0	0	0	0	0	0	0	0	0	0	0	0	0	0	0	0	0	0	0	0	0	0	0.004	0.009	0.015	0.02	0.023	0.025	0.026	0.027	0.029	0.029	0.03	0.031	0.031	0.031	0.032	0.032	0.032	0.032	0.032	0.032
14	82	272	0	0	0	0	0	0	0	0	0	0	0	0	0	0	0	0	0	0	0	0	0	0.001	0.001	0.002	0.004	0.004	0.006	0.006	0.006	0.007	0.007	0.007	0.008	0.009	0.01	0.012	0.013	0.014	0.016	0.017	0.018	0.019	0.02	0.02	0.021	0.022	0.024
15	89	275	0	0	0	0	0	0	0	0	0	0	0	0	0	0	0	0	0	0	0	0	0	0	0	0	0.001	0.001	0.002	0.003	0.004	0.006	0.008	0.009	0.011	0.012	0.014	0.018	0.019	0.021	0.023	0.026	0.028	0.029	0.032	0.033	0.035	0.037	0.038
16	82	305	0	0	0	0	0.001	0.004	0.006	0.007	0.009	0.01	0.012	0.012	0.012	0.013	0.013	0.014	0.015	0.017	0.02	0.019	0.02	0.021	0.022	0.023	0.023	0.025	0.026	0.026	0.027	0.028	0.029	0.03	0.03	0.031	0.031	0.032	0.032	0.033	0.033	0.034	0.035	0.035	0.036	0.038	0.039	0.041	0.043
17	79	276	0.011	0.031	0.034	0.036	0.035	0.036	0.034	0.033	0.032	0.031	0.03	0.028	0.028	0.027	0.025	0.024	0.024	0.023	0.022	0.022	0.021	0.02	0.02	0.019	0.019	0.018	0.018	0.017	0.017	0.016	0.016	0.017	0.019	0.021	0.024	0.025	0.026	0.027	0.027	0.028	0.029	0.029	0.029	0.03	0.03	0.03	0.03
18	74	284	0	0	0	0	0	0	0	0	0	0	0	0	0	0	0	0	0.001	0.003	0.005	0.005	0.007	0.008	0.008	0.01	0.011	0.013	0.016	0.017	0.019	0.021	0.023	0.025	0.025	0.026	0.027	0.028	0.029	0.031	0.034	0.036	0.037	0.04	0.041	0.042	0.042	0.043	0.043
19	86	277	0	0	0	0	0	0	0	0	0	0	0	0	0	0	0	0	0	0	0	0	0	0	0	0	0	0	0.002	0.004	0.005	0.008	0.012	0.016	0.018	0.021	0.022	0.024	0.026	0.027	0.029	0.03	0.031	0.032	0.034	0.036	0.037	0.039	0.042
20	85	311	0	0	0	0	0	0	0.001	0.007	0.017	0.028	0.034	0.039	0.042	0.042	0.044	0.045	0.045	0.045	0.047	0.05	0.053	0.056	0.057	0.057	0.057	0.058	0.061	0.063	0.064	0.065	0.066	0.067	0.069	0.07	0.072	0.073	0.076	0.079	0.08	0.082	0.082	0.083	0.084	0.084	0.083	0.083	0.083
21	79	293	0	0	0	0	0	0	0	0	0	0	0	0	0	0	0	0.001	0.002	0.003	0.004	0.005	0.006	0.007	0.009	0.01	0.012	0.014	0.015	0.018	0.021	0.024	0.027	0.03	0.031	0.033	0.035	0.036	0.037	0.038	0.04	0.041	0.044	0.045	0.047	0.049	0.051	0.052	0.053
22	83	303	0	0	0	0	0	0	0	0	0	0	0.001	0.003	0.003	0.004	0.005	0.006	0.008	0.011	0.014	0.021	0.029	0.039	0.048	0.053	0.055	0.056	0.056	0.056	0.056	0.056	0.056	0.056	0.056	0.057	0.058	0.059	0.06	0.061	0.062	0.062	0.063	0.064	0.065	0.067	0.068	0.069	0.07
23	72	280	0	0	0	0	0	0	0	0	0	0	0	0	0	0	0	0	0	0	0	0	0	0.002	0.004	0.005	0.005	0.005	0.006	0.006	0.006	0.007	0.007	0.008	0.008	0.009	0.009	0.01	0.011	0.011	0.012	0.012	0.012	0.013	0.013	0.014	0.014	0.015	0.016
24	86	294	0	0	0	0	0	0	0	0	0	0	0.001	0.003	0.003	0.004	0.005	0.006	0.007	0.007	0.008	0.009	0.012	0.017	0.023	0.027	0.029	0.03	0.031	0.032	0.032	0.034	0.036	0.038	0.039	0.041	0.043	0.045	0.05	0.055	0.057	0.059	0.06	0.062	0.064	0.066	0.068	0.069	0.07
25	84	307	0	0	0	0	0	0	0	0	0	0	0	0	0	0	0	0	0	0.001	0.001	0.001	0.001	0.002	0.003	0.004	0.005	0.006	0.007	0.009	0.01	0.012	0.014	0.015	0.016	0.017	0.018	0.019	0.02	0.021	0.023	0.024	0.025	0.027	0.028	0.029	0.031	0.034	0.037
26	67	291	0	0	0	0.003	0.004	0.005	0.006	0.005	0.004	0.005	0.004	0.004	0.004	0.003	0.003	0.003	0.003	0.002	0.002	0.002	0.002	0.002	0.002	0.002	0.002	0.001	0.001	0.001	0.002	0.002	0.003	0.003	0.004	0.005	0.006	0.007	0.008	0.008	0.009	0.01	0.011	0.012	0.013	0.014	0.015	0.016	0.017
27	81	290	0.029	0.033	0.034	0.037	0.047	0.053	0.054	0.053	0.049	0.047	0.044	0.041	0.039	0.037	0.036	0.034	0.034	0.034	0.035	0.034	0.035	0.035	0.035	0.035	0.035	0.035	0.036	0.039	0.04	0.04	0.04	0.041	0.042	0.042	0.043	0.043	0.044	0.044	0.046	0.049	0.051	0.053	0.054	0.054	0.055	0.056	0.056
28	84	263	0	0	0	0	0	0	0	0	0	0	0	0	0	0	0	0	0	0	0	0	0.001	0.003	0.004	0.006	0.008	0.01	0.011	0.012	0.013	0.014	0.016	0.017	0.018	0.02	0.021	0.023	0.024	0.026	0.029	0.03	0.031	0.032	0.033	0.034	0.035	0.037	0.038
29	69	293	0	0	0	0	0	0	0	0	0	0	0	0	0	0	0	0.003	0.007	0.008	0.008	0.009	0.009	0.01	0.01	0.011	0.013	0.015	0.02	0.024	0.025	0.026	0.027	0.027	0.028	0.03	0.031	0.032	0.034	0.034	0.034	0.035	0.035	0.036	0.036	0.036	0.037	0.037	0.037
30	84	299	0	0	0	0	0	0	0	0.001	0.001	0.002	0.003	0.004	0.004	0.004	0.006	0.006	0.007	0.006	0.007	0.007	0.007	0.008	0.009	0.01	0.01	0.011	0.013	0.013	0.014	0.014	0.015	0.016	0.017	0.019	0.02	0.022	0.023	0.024	0.025	0.025	0.026	0.027	0.028	0.029	0.03	0.031	0.032
31	78	275	0	0	0	0	0	0	0	0	0	0	0	0	0	0	0	0	0	0	0	0	0	0	0.001	0.003	0.004	0.006	0.007	0.007	0.008	0.009	0.009	0.01	0.01	0.01	0.01	0.01	0.01	0.01	0.01	0.01	0.01	0.01	0.011	0.011	0.012	0.012	0.013
32	83	352	0	0	0	0	0	0	0	0	0	0	0	0	0	0.001	0.001	0	0.001	0.001	0.002	0.003	0.004	0.005	0.007	0.008	0.009	0.01	0.01	0.011	0.011	0.012	0.013	0.014	0.016	0.018	0.02	0.023	0.026	0.027	0.027	0.029	0.03	0.03	0.031	0.032	0.033	0.034	0.035
33	78	238	0	0	0	0	0	0	0	0	0	0	0	0	0	0	0	0	0	0	0	0	0	0	0	0	0	0	0	0	0	0	0.001	0.002	0.003	0.003	0.004	0.005	0.006	0.007	0.008	0.009	0.01	0.011	0.012	0.013	0.014	0.015	0.016
34	90	296	0	0	0	0	0	0	0	0	0	0	0	0	0	0	0.001	0.002	0.003	0.004	0.01	0.015	0.018	0.024	0.032	0.034	0.034	0.035	0.035	0.036	0.036	0.037	0.038	0.039	0.041	0.042	0.043	0.044	0.046	0.047	0.049	0.051	0.055	0.059	0.064	0.069	0.072	0.074	0.077
35	62	266	0	0	0	0	0	0	0	0	0	0	0	0	0	0	0	0	0	0	0	0	0	0	0	0	0	0	0.001	0.001	0.002	0.003	0.004	0.004	0.005	0.005	0.006	0.006	0.006	0.007	0.007	0.008	0.008	0.009	0.01	0.01	0.011	0.011	0.012
36	79	299	0	0	0	0	0	0	0	0	0	0	0	0	0	0	0	0	0	0	0	0	0.002	0.004	0.004	0.004	0.004	0.004	0.005	0.006	0.007	0.008	0.009	0.01	0.011	0.012	0.013	0.014	0.016	0.018	0.019	0.019	0.02	0.02	0.021	0.022	0.022	0.023	0.024
37	86	241	0	0	0	0	0	0	0	0	0	0	0	0.001	0.005	0.008	0.009	0.009	0.009	0.009	0.009	0.01	0.01	0.015	0.021	0.025	0.03	0.034	0.04	0.046	0.051	0.054	0.057	0.06	0.063	0.065	0.067	0.071	0.073	0.077	0.078	0.078	0.078	0.08	0.081	0.082	0.084	0.085	0.084
38	85	238	0	0	0	0	0.001	0.007	0.009	0.01	0.011	0.011	0.012	0.013	0.014	0.015	0.015	0.018	0.022	0.025	0.03	0.033	0.036	0.039	0.041	0.043	0.046	0.05	0.052	0.054	0.056	0.057	0.057	0.058	0.059	0.061	0.061	0.062	0.062	0.062	0.061	0.061	0.06	0.06	0.06	0.059	0.06	0.06	0.061
39	73	251	0	0	0	0	0	0	0	0.001	0.004	0.005	0.006	0.006	0.008	0.009	0.011	0.013	0.017	0.022	0.026	0.03	0.034	0.037	0.04	0.046	0.048	0.051	0.053	0.056	0.057	0.058	0.06	0.061	0.062	0.064	0.065	0.068	0.07	0.071	0.072	0.072	0.073	0.073	0.075	0.076	0.077	0.077	0.077
40	83	256	0	0	0	0	0	0	0	0	0	0	0.003	0.005	0.007	0.008	0.009	0.01	0.011	0.012	0.013	0.016	0.019	0.021	0.023	0.025	0.026	0.027	0.028	0.03	0.032	0.034	0.034	0.035	0.035	0.036	0.037	0.038	0.039	0.04	0.041	0.042	0.043	0.044	0.045	0.047	0.048	0.049	0.05
41	78	269	0	0	0	0	0	0	0	0	0	0	0	0	0	0	0	0	0	0	0	0	0	0	0	0	0	0	0	0	0	0	0	0	0	0	0	0	0	0	0	0	0	0	0	0	0	0	0
42	75	269	0	0	0	0	0	0	0	0	0	0	0	0	0	0	0	0	0	0	0.002	0.004	0.006	0.009	0.013	0.02	0.028	0.032	0.036	0.038	0.043	0.045	0.047	0.049	0.05	0.052	0.055	0.057	0.058	0.059	0.06	0.06	0.061	0.062	0.063	0.064	0.063	0.063	0.063
[truncated: 493 more columns]
